# Supplementary material for: ﻿Review of the wolf spider genus Halocosa Azarkina & Trilikauskas, 2019 from China (Araneae, Lycosidae)
Source: Zookeys. 2024 Nov 19;1218:117–29. doi: 10.3897/zookeys.1218.137275 (PMC11600000; doi:10.3897/zookeys.1218.137275)
Supplement: XML Treatment for Halocosa [file zookeys.1218.137275-treatment1.xml]

<!DOCTYPE tp:taxon-treatment
  PUBLIC "-//TaxonX//DTD Taxonomic Treatment Publishing DTD v0 20100105//EN" "tax-treatment-NSO.dtd">
<tp:taxon-treatment xmlns:tp="http://www.plazi.org/taxpub"><tp:treatment-meta><kwd-group><label>Taxon classification</label><kwd>
                <named-content content-type="kingdom">Animalia</named-content>
              </kwd><kwd>
                <named-content content-type="order">Araneae</named-content>
              </kwd><kwd>
                <named-content content-type="family">Lycosidae</named-content>
              </kwd></kwd-group><mixed-citation publication-type="journal"><person-group><name><surname>Wang</surname><given-names>Lu-Yu</given-names></name><name><surname>Irfan</surname><given-names>Muhammad</given-names></name><name><surname>Marusik</surname><given-names>Yuri M.</given-names></name><name><surname>Zhang</surname><given-names>Zhi-Sheng</given-names></name></person-group><article-title>﻿Review of the wolf spider genus <italic><tp:taxon-name><tp:taxon-name-part taxon-name-part-type="genus" reg="Halocosa">Halocosa</tp:taxon-name-part></tp:taxon-name></italic> Azarkina &amp; Trilikauskas, 2019 from China (<tp:taxon-name><tp:taxon-name-part taxon-name-part-type="order">Araneae</tp:taxon-name-part></tp:taxon-name>, <tp:taxon-name><tp:taxon-name-part taxon-name-part-type="family">Lycosidae</tp:taxon-name-part></tp:taxon-name>)</article-title><source>Zookeys</source><day>19</day><month>11</month><year>2024</year><volume>1218</volume><fpage>117</fpage><lpage>129</lpage><pub-id pub-id-type="doi">10.3897/zookeys.1218.137275</pub-id></mixed-citation></tp:treatment-meta><tp:nomenclature><label>﻿</label><tp:taxon-name>
              <object-id xmlns:xlink="http://www.w3.org/1999/xlink" content-type="arpha" xlink:type="simple">9209E22E-5BE6-500C-9863-D8C00900C6F1</object-id>
              <tp:taxon-name-part taxon-name-part-type="genus" reg="Halocosa">Halocosa</tp:taxon-name-part>
            </tp:taxon-name><tp:taxon-authority>Azarkina &amp; Trilikauskas, 2019</tp:taxon-authority></tp:nomenclature><tp:treatment-sec sec-type="type species" id="SECID0E3IAC"><title>Type species.</title><p><italic><tp:taxon-name><tp:taxon-name-part taxon-name-part-type="genus" reg="Lycosa">Lycosa</tp:taxon-name-part><tp:taxon-name-part taxon-name-part-type="species" reg="cereipes">cereipes</tp:taxon-name-part></tp:taxon-name></italic> L. Koch, 1878 from Turkmenistan.</p></tp:treatment-sec><tp:treatment-sec sec-type="diagnosis" id="SECID0ENJAC"><title>Diagnosis.</title><p>This genus resembles <italic><tp:taxon-name><tp:taxon-name-part taxon-name-part-type="genus" reg="Xerolycosa">Xerolycosa</tp:taxon-name-part></tp:taxon-name></italic> Dahl, 1908, another genus within subfamily <tp:taxon-name><tp:taxon-name-part taxon-name-part-type="subfamily">Evippinae</tp:taxon-name-part></tp:taxon-name>. Species of both genera lack a transverse depression on the carapace (Fig. <xref ref-type="fig" rid="F2">2A, B</xref>), tibia I and II with three pairs of ventral spines (Fig. <xref ref-type="fig" rid="F2">2E, F</xref>), and male palps with a bifid terminal apophysis (Fig. <xref ref-type="fig" rid="F2">2G, H</xref>). <italic><tp:taxon-name><tp:taxon-name-part taxon-name-part-type="genus" reg="Halocosa">Halocosa</tp:taxon-name-part></tp:taxon-name></italic> can be distinguished by the presence of three retromarginal cheliceral teeth in <italic><tp:taxon-name><tp:taxon-name-part taxon-name-part-type="genus" reg="Halocosa">Halocosa</tp:taxon-name-part></tp:taxon-name></italic> (Fig. <xref ref-type="fig" rid="F2">2C, D</xref>; vs. with two teeth in <italic><tp:taxon-name><tp:taxon-name-part taxon-name-part-type="genus" reg="Xerolycosa">Xerolycosa</tp:taxon-name-part></tp:taxon-name></italic>); embolus lacking accompanied membrane (Fig. <xref ref-type="fig" rid="F2">2C, D</xref>; vs. present in <italic><tp:taxon-name><tp:taxon-name-part taxon-name-part-type="genus" reg="Xerolycosa">Xerolycosa</tp:taxon-name-part></tp:taxon-name></italic>); strong or small tegular sclerite, bifid terminal apophysis (anterior arm strong and sclerotized, posterior arm thin and membranous) in <italic><tp:taxon-name><tp:taxon-name-part taxon-name-part-type="genus" reg="Halocosa">Halocosa</tp:taxon-name-part></tp:taxon-name></italic> (Figs <xref ref-type="fig" rid="F3">3A, B</xref>, <xref ref-type="fig" rid="F4">4C–F</xref>, <xref ref-type="fig" rid="F5">5</xref>, <xref ref-type="fig" rid="F6">6A, B</xref>, <xref ref-type="fig" rid="F7">7E, F</xref>, <xref ref-type="fig" rid="F8">8</xref>; vs. both are membranous in <italic><tp:taxon-name><tp:taxon-name-part taxon-name-part-type="genus" reg="Xerolycosa">Xerolycosa</tp:taxon-name-part></tp:taxon-name></italic>); wide square or rectangular septum covering whole atrium in <italic><tp:taxon-name><tp:taxon-name-part taxon-name-part-type="genus" reg="Halocosa">Halocosa</tp:taxon-name-part></tp:taxon-name></italic> (vs. pear-shaped, partly covering atrium in <italic><tp:taxon-name><tp:taxon-name-part taxon-name-part-type="genus" reg="Xerolycosa">Xerolycosa</tp:taxon-name-part></tp:taxon-name></italic>); slit-like copulatory openings, presence of accessory tube-like glands in <italic><tp:taxon-name><tp:taxon-name-part taxon-name-part-type="genus" reg="Halocosa">Halocosa</tp:taxon-name-part></tp:taxon-name></italic> (Figs <xref ref-type="fig" rid="F3">3C, D</xref>, <xref ref-type="fig" rid="F4">4G, H</xref>, <xref ref-type="fig" rid="F6">6C, D</xref>, <xref ref-type="fig" rid="F7">7G, H</xref>; vs. glands absent in <italic><tp:taxon-name><tp:taxon-name-part taxon-name-part-type="genus" reg="Xerolycosa">Xerolycosa</tp:taxon-name-part></tp:taxon-name></italic>).</p><fig id="F2" position="float" orientation="portrait"><object-id xmlns:xlink="http://www.w3.org/1999/xlink" content-type="doi" xlink:type="simple">10.3897/zookeys.1218.137275.figure2</object-id><object-id xmlns:xlink="http://www.w3.org/1999/xlink" content-type="zenodo_dep_id" xlink:type="simple">14196076</object-id><object-id xmlns:xlink="http://www.w3.org/1999/xlink" content-type="arpha" xlink:type="simple">66AA3A2C-353A-5649-8236-A05ED609E562</object-id><label>Figure 2.</label><caption><p><italic><tp:taxon-name><tp:taxon-name-part taxon-name-part-type="genus" reg="Halocosa">Halocosa</tp:taxon-name-part></tp:taxon-name></italic> spp. <bold>A, C, E, G</bold><italic><tp:taxon-name><tp:taxon-name-part taxon-name-part-type="genus" reg="Halocosa">Halocosa</tp:taxon-name-part><tp:taxon-name-part taxon-name-part-type="species" reg="cereipes">cereipes</tp:taxon-name-part></tp:taxon-name></italic> (L. Koch, 1878) <bold>B, D, F, H</bold><italic><tp:taxon-name><tp:taxon-name-part taxon-name-part-type="genus" reg="Halocosa">Halocosa</tp:taxon-name-part><tp:taxon-name-part taxon-name-part-type="species" reg="hatanensis">hatanensis</tp:taxon-name-part></tp:taxon-name></italic> (Urita, Tang &amp; Song, 1993) <bold>A, B</bold> carapace, lateral view <bold>C, D</bold> chelicerae, ventral view <bold>E, F</bold> tibia of leg I, ventral view <bold>G, H</bold> terminal apophysis and embolus, ventral view.</p></caption><graphic xmlns:xlink="http://www.w3.org/1999/xlink" xlink:href="zookeys-1218-121_article-137275__-g002.jpg" position="float" orientation="portrait" xlink:type="simple" id="oo_1177918.jpg"><uri content-type="original_file" xlink:type="simple">https://binary.pensoft.net/fig/1177918</uri></graphic></fig><fig id="F3" position="float" orientation="portrait"><object-id xmlns:xlink="http://www.w3.org/1999/xlink" content-type="doi" xlink:type="simple">10.3897/zookeys.1218.137275.figure3</object-id><object-id xmlns:xlink="http://www.w3.org/1999/xlink" content-type="zenodo_dep_id" xlink:type="simple">14196078</object-id><object-id xmlns:xlink="http://www.w3.org/1999/xlink" content-type="arpha" xlink:type="simple">A0AB891F-BF3A-58F4-A2B3-7A7AC369851A</object-id><label>Figure 3.</label><caption><p><italic><tp:taxon-name><tp:taxon-name-part taxon-name-part-type="genus" reg="Halocosa">Halocosa</tp:taxon-name-part><tp:taxon-name-part taxon-name-part-type="species" reg="cereipes">cereipes</tp:taxon-name-part></tp:taxon-name></italic> (L. Koch, 1878) <bold>A</bold> left male palp, ventral view <bold>B</bold> same, retrolateral view <bold>C</bold> epigyne, ventral view <bold>D</bold> vulva, dorsal view.</p></caption><graphic xmlns:xlink="http://www.w3.org/1999/xlink" xlink:href="zookeys-1218-121_article-137275__-g003.jpg" position="float" orientation="portrait" xlink:type="simple" id="oo_1177919.jpg"><uri content-type="original_file" xlink:type="simple">https://binary.pensoft.net/fig/1177919</uri></graphic></fig><fig id="F4" position="float" orientation="portrait"><object-id xmlns:xlink="http://www.w3.org/1999/xlink" content-type="doi" xlink:type="simple">10.3897/zookeys.1218.137275.figure4</object-id><object-id xmlns:xlink="http://www.w3.org/1999/xlink" content-type="zenodo_dep_id" xlink:type="simple">14196080</object-id><object-id xmlns:xlink="http://www.w3.org/1999/xlink" content-type="arpha" xlink:type="simple">4ECA6244-AC3E-5A67-AD3E-43776D93A588</object-id><label>Figure 4.</label><caption><p><italic><tp:taxon-name><tp:taxon-name-part taxon-name-part-type="genus" reg="Halocosa">Halocosa</tp:taxon-name-part><tp:taxon-name-part taxon-name-part-type="species" reg="cereipes">cereipes</tp:taxon-name-part></tp:taxon-name></italic> (L. Koch, 1878) <bold>A</bold> male habitus, dorsal view <bold>B</bold> female habitus, dorsal view <bold>C</bold> left male palp, bulb, ventral view <bold>D</bold> same, retrolateral view <bold>E</bold> left male palp, ventral view <bold>F</bold> same, retrolateral view <bold>G</bold> epigyne, ventral view <bold>H</bold> vulva, dorsal view.</p></caption><graphic xmlns:xlink="http://www.w3.org/1999/xlink" xlink:href="zookeys-1218-121_article-137275__-g004.jpg" position="float" orientation="portrait" xlink:type="simple" id="oo_1177920.jpg"><uri content-type="original_file" xlink:type="simple">https://binary.pensoft.net/fig/1177920</uri></graphic></fig><fig id="F5" position="float" orientation="portrait"><object-id xmlns:xlink="http://www.w3.org/1999/xlink" content-type="doi" xlink:type="simple">10.3897/zookeys.1218.137275.figure5</object-id><object-id xmlns:xlink="http://www.w3.org/1999/xlink" content-type="zenodo_dep_id" xlink:type="simple">14196082</object-id><object-id xmlns:xlink="http://www.w3.org/1999/xlink" content-type="arpha" xlink:type="simple">7CDA89E5-3FC6-57C3-89DE-BF099223EC7C</object-id><label>Figure 5.</label><caption><p><italic><tp:taxon-name><tp:taxon-name-part taxon-name-part-type="genus" reg="Halocosa">Halocosa</tp:taxon-name-part><tp:taxon-name-part taxon-name-part-type="species" reg="cereipes">cereipes</tp:taxon-name-part></tp:taxon-name></italic> (L. Koch, 1878) <bold>A</bold> left male pedipalp, bulb, ventral view <bold>B</bold> same, retrolateral view <bold>C</bold> median apophysis and conductor, retrolateral view <bold>D</bold> embolic base, ventral view <bold>E</bold> median apophysis, ventral view <bold>F</bold> tegular sclerite, ventral view.</p></caption><graphic xmlns:xlink="http://www.w3.org/1999/xlink" xlink:href="zookeys-1218-121_article-137275__-g005.jpg" position="float" orientation="portrait" xlink:type="simple" id="oo_1177921.jpg"><uri content-type="original_file" xlink:type="simple">https://binary.pensoft.net/fig/1177921</uri></graphic></fig><fig id="F6" position="float" orientation="portrait"><object-id xmlns:xlink="http://www.w3.org/1999/xlink" content-type="doi" xlink:type="simple">10.3897/zookeys.1218.137275.figure6</object-id><object-id xmlns:xlink="http://www.w3.org/1999/xlink" content-type="zenodo_dep_id" xlink:type="simple">14196084</object-id><object-id xmlns:xlink="http://www.w3.org/1999/xlink" content-type="arpha" xlink:type="simple">2266F8F6-EABF-5AD9-AE7C-255C7924CC68</object-id><label>Figure 6.</label><caption><p><italic><tp:taxon-name><tp:taxon-name-part taxon-name-part-type="genus" reg="Halocosa">Halocosa</tp:taxon-name-part><tp:taxon-name-part taxon-name-part-type="species" reg="hatanensis">hatanensis</tp:taxon-name-part></tp:taxon-name></italic> (Urita, Tang &amp; Song, 1993) <bold>A</bold> left male pedipalp, ventral view <bold>B</bold> same, retrolateral view <bold>C</bold> epigyne, ventral view <bold>D</bold> same, dorsal view. Abbreviations: CO = copulatory opening; Co = conductor; Em = embolus; FD = fertilization duct; HS = head of spermatheca; MA = median apophysis; Se = septum; SS = stalk of spermatheca; St = subtegulum; TA = terminal apophysis; Te = tegulum; Ts = tegular sclerite.</p></caption><graphic xmlns:xlink="http://www.w3.org/1999/xlink" xlink:href="zookeys-1218-121_article-137275__-g006.jpg" position="float" orientation="portrait" xlink:type="simple" id="oo_1177922.jpg"><uri content-type="original_file" xlink:type="simple">https://binary.pensoft.net/fig/1177922</uri></graphic></fig><fig id="F7" position="float" orientation="portrait"><object-id xmlns:xlink="http://www.w3.org/1999/xlink" content-type="doi" xlink:type="simple">10.3897/zookeys.1218.137275.figure7</object-id><object-id xmlns:xlink="http://www.w3.org/1999/xlink" content-type="zenodo_dep_id" xlink:type="simple">14196088</object-id><object-id xmlns:xlink="http://www.w3.org/1999/xlink" content-type="arpha" xlink:type="simple">5580C6E6-3BB7-5671-8851-139D3B3748F0</object-id><label>Figure 7.</label><caption><p><italic><tp:taxon-name><tp:taxon-name-part taxon-name-part-type="genus" reg="Halocosa">Halocosa</tp:taxon-name-part><tp:taxon-name-part taxon-name-part-type="species" reg="hatanensis">hatanensis</tp:taxon-name-part></tp:taxon-name></italic> (Urita, Tang &amp; Song, 1993) <bold>A</bold> male habitus, dorsal view <bold>B</bold> female habitus, dorsal view <bold>C</bold> left male palp, bulb, ventral view <bold>D</bold> same, retrolateral view <bold>E</bold> left male palp, ventral view <bold>F</bold> same, retrolateral view <bold>G</bold> epigyne, ventral view <bold>H</bold> vulva, dorsal view.</p></caption><graphic xmlns:xlink="http://www.w3.org/1999/xlink" xlink:href="zookeys-1218-121_article-137275__-g007.jpg" position="float" orientation="portrait" xlink:type="simple" id="oo_1177923.jpg"><uri content-type="original_file" xlink:type="simple">https://binary.pensoft.net/fig/1177923</uri></graphic></fig><fig id="F8" position="float" orientation="portrait"><object-id xmlns:xlink="http://www.w3.org/1999/xlink" content-type="doi" xlink:type="simple">10.3897/zookeys.1218.137275.figure8</object-id><object-id xmlns:xlink="http://www.w3.org/1999/xlink" content-type="zenodo_dep_id" xlink:type="simple">14196090</object-id><object-id xmlns:xlink="http://www.w3.org/1999/xlink" content-type="arpha" xlink:type="simple">07A33BD7-1B3D-5C18-B586-252EE0FAA9EC</object-id><label>Figure 8.</label><caption><p><italic><tp:taxon-name><tp:taxon-name-part taxon-name-part-type="genus" reg="Halocosa">Halocosa</tp:taxon-name-part><tp:taxon-name-part taxon-name-part-type="species" reg="hatanensis">hatanensis</tp:taxon-name-part></tp:taxon-name></italic> (Urita, Tang &amp; Song, 1993) <bold>A</bold> left male pedipalp, bulb, ventral view <bold>B</bold> same, retrolateral view <bold>C</bold> median apophysis, ventral view <bold>D</bold> median apophysis and conductor, retrolateral view.</p></caption><graphic xmlns:xlink="http://www.w3.org/1999/xlink" xlink:href="zookeys-1218-121_article-137275__-g008.jpg" position="float" orientation="portrait" xlink:type="simple" id="oo_1177924.jpg"><uri content-type="original_file" xlink:type="simple">https://binary.pensoft.net/fig/1177924</uri></graphic></fig></tp:treatment-sec><tp:treatment-sec sec-type="description" id="SECID0ENGAE"><title>Description.</title><p>Medium sized (6.4–13.21) (<xref ref-type="bibr" rid="B2">Azarkina and Trilikauskas 2019</xref>) light colored. Carapace dirty brown with pattern formed by yellowish spots: butterfly like spot around fovea, pair of bean-shaped spots posteriorly from eye field and three pairs of marginal round spots; sternum brown; dorsum of abdomen with variegated pattern formed by numerous paired and unpaired spots on dirty brown background, venter uniformly yellow. Carapace very low (length/height ratio c. 4), furrow between cephalic and thoracic parts absent. Chelicera with three pro- and three retromarginal teeth. Leg formula: 4123 or 4132. Femora I–IV with three dorsal spines, patella with one dorsal, tibia and metatarsi III and IV with two dorsal spines (not indicated in tables). Within the intraspecific, the dorsal spines on tibia and metatarsus can be strong or weak, almost indistinguishable from large setae.</p><p>Palp with droplet-shaped cymbium, subtegulum (<italic>St</italic>) small, placed on prolateral side; tegulum large, going rather high on prolateral side with long ridge (<italic>Tr</italic>) on prolateral side that hold and hide part of embolus (<italic>Em</italic>); retrolateral part of tegulum with extension directed anteriorly, terminating by conductor, median part with tegular sclerite (<italic>TS</italic>); seminal duct thin, with “sharp” loop (<italic>Sl</italic>) on prolateral half; median apophysis located closer to retrolateral part of tegulum, without extensions, inner side of median apophysis with kind of pocket (or furrow) (<italic>MA</italic>), that holds tip of embolus and seems to serve as functional conductor; in retrolateral view median apophysis concave; embolic division with large sharply pointed terminal apophysis (<italic>TA</italic>) accompanied by membranous subterminal apophysis (<italic>SA</italic>); embolus long whip-like, smoothly rounded, slightly bent near tip, making almost whole circle, partly hidden by tegular ridge and median apophysis, base of embolus located in position of 2 o’clock.</p><p>Epigyne relatively small, one-fifth the width of the abdomen, densely covered with white setae to such extent that adult female could be considered as juvenile, especially in the field; fovea/atrium absent, totally covered with rectangular septum, septal stem absent, copulatory openings located in anterior part of epigynal plate, open into deep bulge which turns to wide, weakly sclerotized duct going straight down, near epigastral fold this duct turns up into strongly sclerotized, partly twisted, duct terminating by more or less clavate spermatheca; heavily sclerotized part of duct with finger-like or clavate accessorial gland (<italic>Ag</italic>).</p></tp:treatment-sec><tp:treatment-sec sec-type="Relationships" id="SECID0EAIAE"><title>Relationships.</title><p><xref ref-type="bibr" rid="B2">Azarkina and Trilikauskas (2019)</xref> placed this genus in <tp:taxon-name><tp:taxon-name-part taxon-name-part-type="subfamily">Lycosinae</tp:taxon-name-part></tp:taxon-name> due to “the latero-median origin of the embolus that is situated in a shallow and wide depression”. This placement appears to be incorrect. All <tp:taxon-name><tp:taxon-name-part taxon-name-part-type="subfamily">Lycosinae</tp:taxon-name-part></tp:taxon-name> have palea (lacking in <italic><tp:taxon-name><tp:taxon-name-part taxon-name-part-type="genus" reg="Halocosa">Halocosa</tp:taxon-name-part></tp:taxon-name></italic>), the median apophysis originates prolaterally and stretches horizontally (vs. originates retrolaterally and stretches parallel to cymbium axis), and the septum is not covered with setae (with exception of <italic><tp:taxon-name><tp:taxon-name-part taxon-name-part-type="genus" reg="Arctosa">Arctosa</tp:taxon-name-part></tp:taxon-name></italic>) (vs. covered with setae). In addition, the carapace in <italic><tp:taxon-name><tp:taxon-name-part taxon-name-part-type="genus" reg="Halocosa">Halocosa</tp:taxon-name-part></tp:taxon-name></italic> is very low, 3–4 times longer than high in comparison to <tp:taxon-name><tp:taxon-name-part taxon-name-part-type="subfamily">Lycosinae</tp:taxon-name-part></tp:taxon-name> (c. 2.4 longer than wide). To the best of our knowledge, the copulatory organs of this genus, as well as the flattened carapace, fit well with those known in <tp:taxon-name><tp:taxon-name-part taxon-name-part-type="subfamily">Evippinae</tp:taxon-name-part></tp:taxon-name>. Therefore, we consider <italic><tp:taxon-name><tp:taxon-name-part taxon-name-part-type="genus" reg="Halocosa">Halocosa</tp:taxon-name-part></tp:taxon-name></italic> in <tp:taxon-name><tp:taxon-name-part taxon-name-part-type="subfamily">Evippinae</tp:taxon-name-part></tp:taxon-name>.</p></tp:treatment-sec><tp:treatment-sec sec-type="Composition" id="SECID0ECKAE"><title>Composition.</title><p>Two species: <italic><tp:taxon-name><tp:taxon-name-part taxon-name-part-type="genus" reg="Halocosa">H.</tp:taxon-name-part><tp:taxon-name-part taxon-name-part-type="species" reg="cereipes">cereipes</tp:taxon-name-part></tp:taxon-name></italic> (L. Koch, 1878) and <italic><tp:taxon-name><tp:taxon-name-part taxon-name-part-type="genus" reg="Halocosa">H.</tp:taxon-name-part><tp:taxon-name-part taxon-name-part-type="species" reg="hatanensis">hatanensis</tp:taxon-name-part></tp:taxon-name></italic> (Urita, Tang &amp; Song, 1993).</p></tp:treatment-sec><tp:treatment-sec sec-type="biology" id="SECID0E5KAE"><title>Biology.</title><p><italic><tp:taxon-name><tp:taxon-name-part taxon-name-part-type="genus" reg="Halocosa">Halocosa</tp:taxon-name-part><tp:taxon-name-part taxon-name-part-type="species" reg="cereipes">cereipes</tp:taxon-name-part></tp:taxon-name></italic> is a dweller of saline places. It was collected around salt lakes (Iran, Azerbaijan, around the Aral Sea), and on the low seashore in the Crimea (personal data). The same habitats were reported by <xref ref-type="bibr" rid="B2">Azarkina and Trilikauskas (2019)</xref>. Numerous spots on the carapace and abdomen, and leg annulation make the spiders very cryptic, and invisible if they are not moving.</p></tp:treatment-sec><tp:treatment-sec sec-type="distribution" id="SECID0ETLAE"><title>Distribution.</title><p>From southern Ukraine to western Inner Mongolia, south to Iran (<xref ref-type="bibr" rid="B2">Azarkina and Trilikauskas 2019</xref>; <xref ref-type="bibr" rid="B6">Nentwig et al. 2021</xref>). In China, known from Xinjiang, Ningxia, Qinghai and Inner Mongolia (present paper).</p></tp:treatment-sec><ref-list><ref id="B2"><mixed-citation xmlns:xlink="http://www.w3.org/1999/xlink" xlink:type="simple"><person-group><name name-style="western"><surname>Azarkina</surname><given-names>GN</given-names></name><name name-style="western"><surname>Trilikauskas</surname><given-names>LA</given-names></name></person-group> (<year>2019</year>) <article-title><italic><tp:taxon-name><tp:taxon-name-part taxon-name-part-type="genus">Halocosa</tp:taxon-name-part></tp:taxon-name></italic> gen. n., a new genus of <tp:taxon-name><tp:taxon-name-part taxon-name-part-type="family">Lycosidae</tp:taxon-name-part></tp:taxon-name> (<tp:taxon-name><tp:taxon-name-part taxon-name-part-type="order">Araneae</tp:taxon-name-part></tp:taxon-name>) from the Palaearctic, with a redescription of <italic><tp:taxon-name><tp:taxon-name-part taxon-name-part-type="genus">H.</tp:taxon-name-part><tp:taxon-name-part taxon-name-part-type="species">cereipes</tp:taxon-name-part></tp:taxon-name></italic> (L. Koch, 1878).</article-title><source>Zootaxa</source><volume>4629</volume>(<issue>4</issue>): <fpage>555</fpage>–<lpage>570</lpage>. <ext-link xlink:href="10.11646/zootaxa.4629.4.4" ext-link-type="doi" xlink:type="simple">https://doi.org/10.11646/zootaxa.4629.4.4</ext-link></mixed-citation></ref><ref id="B6"><mixed-citation xmlns:xlink="http://www.w3.org/1999/xlink" xlink:type="simple"><person-group><name name-style="western"><surname>Nentwig</surname><given-names>W</given-names></name><name name-style="western"><surname>Blick</surname><given-names>T</given-names></name><name name-style="western"><surname>Bosmans</surname><given-names>R</given-names></name><name name-style="western"><surname>Gloor</surname><given-names>D</given-names></name><name name-style="western"><surname>Hänggi</surname><given-names>A</given-names></name><name name-style="western"><surname>Kropf</surname><given-names>C</given-names></name></person-group> (<year>2021</year>) Spiders of Europe. Version 08.2021. <ext-link xlink:href="10.24436/1" ext-link-type="doi" xlink:type="simple">https://doi.org/10.24436/1</ext-link> [accessed on August 25]</mixed-citation></ref></ref-list></tp:taxon-treatment>
