# Supplementary material for: ﻿Review of the wolf spider genus Halocosa Azarkina & Trilikauskas, 2019 from China (Araneae, Lycosidae)
Source: Zookeys. 2024 Nov 19;1218:117–29. doi: 10.3897/zookeys.1218.137275 (PMC11600000; doi:10.3897/zookeys.1218.137275)
Supplement: XML Treatment for Halocosa cereipes [file zookeys.1218.137275-treatment2.xml]

<!DOCTYPE tp:taxon-treatment
  PUBLIC "-//TaxonX//DTD Taxonomic Treatment Publishing DTD v0 20100105//EN" "tax-treatment-NSO.dtd">
<tp:taxon-treatment xmlns:tp="http://www.plazi.org/taxpub"><tp:treatment-meta><kwd-group><label>Taxon classification</label><kwd>
                <named-content content-type="kingdom">Animalia</named-content>
              </kwd><kwd>
                <named-content content-type="order">Araneae</named-content>
              </kwd><kwd>
                <named-content content-type="family">Lycosidae</named-content>
              </kwd></kwd-group><mixed-citation publication-type="journal"><person-group><name><surname>Wang</surname><given-names>Lu-Yu</given-names></name><name><surname>Irfan</surname><given-names>Muhammad</given-names></name><name><surname>Marusik</surname><given-names>Yuri M.</given-names></name><name><surname>Zhang</surname><given-names>Zhi-Sheng</given-names></name></person-group><article-title>﻿Review of the wolf spider genus <italic><tp:taxon-name><tp:taxon-name-part taxon-name-part-type="genus" reg="Halocosa">Halocosa</tp:taxon-name-part></tp:taxon-name></italic> Azarkina &amp; Trilikauskas, 2019 from China (<tp:taxon-name><tp:taxon-name-part taxon-name-part-type="order">Araneae</tp:taxon-name-part></tp:taxon-name>, <tp:taxon-name><tp:taxon-name-part taxon-name-part-type="family">Lycosidae</tp:taxon-name-part></tp:taxon-name>)</article-title><source>Zookeys</source><day>19</day><month>11</month><year>2024</year><volume>1218</volume><fpage>117</fpage><lpage>129</lpage><pub-id pub-id-type="doi">10.3897/zookeys.1218.137275</pub-id></mixed-citation></tp:treatment-meta><tp:nomenclature><label>﻿</label><tp:taxon-name>
              <object-id xmlns:xlink="http://www.w3.org/1999/xlink" content-type="arpha" xlink:type="simple">CB1DDB3D-DCBA-5A4D-BC30-55E4B7CB7752</object-id>
              <tp:taxon-name-part taxon-name-part-type="genus" reg="Halocosa">Halocosa</tp:taxon-name-part>
              <tp:taxon-name-part taxon-name-part-type="species" reg="cereipes">cereipes</tp:taxon-name-part>
            </tp:taxon-name><tp:taxon-authority>(L. Koch, 1878)</tp:taxon-authority><xref ref-type="fig" rid="F1">Figs 1A, B</xref><xref ref-type="fig" rid="F2">, 2A, C, E, G</xref><xref ref-type="fig" rid="F3">, 3</xref><xref ref-type="fig" rid="F4">, 4</xref><xref ref-type="fig" rid="F5">, 5</xref><xref ref-type="fig" rid="F9">, 9 (角盐狼蛛)</xref><tp:nomenclature-citation-list><tp:nomenclature-citation><tp:taxon-name>
                  <tp:taxon-name-part taxon-name-part-type="genus" reg="Lycosa">Lycosa</tp:taxon-name-part>
                  <tp:taxon-name-part taxon-name-part-type="species" reg="cereipes">cereipes</tp:taxon-name-part>
                </tp:taxon-name><comment>L. Koch, 1878: 68, pl. 2, fig. 6 (♂).</comment></tp:nomenclature-citation><tp:nomenclature-citation><tp:taxon-name>
                  <tp:taxon-name-part taxon-name-part-type="genus" reg="Pirata">Pirata</tp:taxon-name-part>
                  <tp:taxon-name-part taxon-name-part-type="species" reg="cereipes">cereipes</tp:taxon-name-part>
                </tp:taxon-name><comment>: <xref ref-type="bibr" rid="B8">Roewer 1955</xref>: 283.</comment></tp:nomenclature-citation><tp:nomenclature-citation><tp:taxon-name>
                  <tp:taxon-name-part taxon-name-part-type="genus" reg="Evippa">Evippa</tp:taxon-name-part>
                  <tp:taxon-name-part taxon-name-part-type="species" reg="apsheronica">apsheronica</tp:taxon-name-part>
                </tp:taxon-name><comment>Marusik, Guseinov &amp; Koponen, 2003: 52, figs 1–3 (♀); <xref ref-type="bibr" rid="B7">Ponomarev and Tsvetkov 2004</xref>: 86, figs 1–2 (♂♀).</comment></tp:nomenclature-citation><tp:nomenclature-citation><tp:taxon-name>
                  <tp:taxon-name-part taxon-name-part-type="genus" reg="Halocosa">Halocosa</tp:taxon-name-part>
                  <tp:taxon-name-part taxon-name-part-type="species" reg="cereipes">cereipes</tp:taxon-name-part>
                </tp:taxon-name><comment>: <xref ref-type="bibr" rid="B2">Azarkina and Trilikauskas 2019</xref>: 557, figs 1–8, 15–18, 26–69 (♂♀, designated the neotype from the type locality).</comment></tp:nomenclature-citation></tp:nomenclature-citation-list></tp:nomenclature><tp:treatment-sec sec-type="material" id="SECID0E6PAE"><title>Material examined.</title><p>China: <bold>Xinjiang</bold>: 1♀, Urumchi, Chaiwopu, <named-content xmlns:xlink="http://www.w3.org/1999/xlink" content-type="dwc:verbatimCoordinates" xlink:type="simple"><named-content content-type="geo-json" specific-use="{&#34;type&#34;:&#34;Point&#34;,&#34;coordinates&#34;:[87.894917,43.530567]}" id="NCID0EKQAE" xlink:type="simple">43°31.834′N, 087°53.695′E</named-content></named-content>, 1097 m, 22 April 2014, L.Y. Wang &amp; X.W. Meng leg. <bold>Inner Mongolia</bold>: 2♂ 2♀, Ejinaqi, Tiane Lake, <named-content xmlns:xlink="http://www.w3.org/1999/xlink" content-type="dwc:verbatimCoordinates" xlink:type="simple"><named-content content-type="geo-json" specific-use="{&#34;type&#34;:&#34;Point&#34;,&#34;coordinates&#34;:[101.587367,42.011183]}" id="NCID0EUQAE" xlink:type="simple">42°00.671′N, 101°35.242′E</named-content></named-content>, 890 m, 5 June 2015, T. Lu and G.Q. Huang leg. • 3♂ 2♀, Ejinaqi, Juyanhai, <named-content xmlns:xlink="http://www.w3.org/1999/xlink" content-type="dwc:verbatimCoordinates" xlink:type="simple"><named-content content-type="geo-json" specific-use="{&#34;type&#34;:&#34;Point&#34;,&#34;coordinates&#34;:[101.073400,42.228817]}" id="NCID0E3QAE" xlink:type="simple">42°13.729′N, 101°04.404′E</named-content></named-content>, 906 m, 5 June 2015, T. Lu and G.Q. Huang leg. • 9♂ 7♀, Ejinaqi, Juyanhai, <named-content xmlns:xlink="http://www.w3.org/1999/xlink" content-type="dwc:verbatimCoordinates" xlink:type="simple"><named-content content-type="geo-json" specific-use="{&#34;type&#34;:&#34;Point&#34;,&#34;coordinates&#34;:[101.250333,42.337883]}" id="NCID0EERAE" xlink:type="simple">42°20.273′N, 101°15.020′E</named-content></named-content>, 895 m, 5 June 2015, T. Lu and G.Q. Huang leg. • 4♂ 3♀, Alashanzuoqi, Jilantai Salt Lake, <named-content xmlns:xlink="http://www.w3.org/1999/xlink" content-type="dwc:verbatimCoordinates" xlink:type="simple"><named-content content-type="geo-json" specific-use="{&#34;type&#34;:&#34;Point&#34;,&#34;coordinates&#34;:[105.745083,39.721350]}" id="NCID0EMRAE" xlink:type="simple">39°43.281′N, 105°44.705′E</named-content></named-content>, 1017 m, 7 June 2015, T. Lu and G.Q. Huang leg. • 10♂ 10♀, Alashanzuoqi, Jilantai, Dongshawo, <named-content xmlns:xlink="http://www.w3.org/1999/xlink" content-type="dwc:verbatimCoordinates" xlink:type="simple"><named-content content-type="geo-json" specific-use="{&#34;type&#34;:&#34;Point&#34;,&#34;coordinates&#34;:[105.774733,39.739983]}" id="NCID0EURAE" xlink:type="simple">39°44.399′N, 105°46.484′E</named-content></named-content>, elev. 1024 m, 7 June 2015, T. Lu and G.Q. Huang leg. • 1♂, Alashanzuoqi, Helan Mountain, Nan Temple, <named-content xmlns:xlink="http://www.w3.org/1999/xlink" content-type="dwc:verbatimCoordinates" xlink:type="simple"><named-content content-type="geo-json" specific-use="{&#34;type&#34;:&#34;Point&#34;,&#34;coordinates&#34;:[105.807267,38.665300]}" id="NCID0E3RAE" xlink:type="simple">38°39.918′N, 105°48.436′E</named-content></named-content>, 1976 m, 9 June 2015, T. Lu and G.Q. Huang leg. • 1♂, Alashanzuoqi, Qinggele, <named-content xmlns:xlink="http://www.w3.org/1999/xlink" content-type="dwc:verbatimCoordinates" xlink:type="simple"><named-content content-type="geo-json" specific-use="{&#34;type&#34;:&#34;Point&#34;,&#34;coordinates&#34;:[105.853333,40.284183]}" id="NCID0EESAE" xlink:type="simple">40°17.051′N, 105°51.200′E</named-content></named-content>, 1165 m, 11 June 2015, T. Lu and G.Q. Huang leg. • 8♂ 17♀, Alashanzuoqi, Liutuan, Dongqing Lake, <named-content xmlns:xlink="http://www.w3.org/1999/xlink" content-type="dwc:verbatimCoordinates" xlink:type="simple"><named-content content-type="geo-json" specific-use="{&#34;type&#34;:&#34;Point&#34;,&#34;coordinates&#34;:[106.506400,40.504800]}" id="NCID0EMSAE" xlink:type="simple">40°30.288′N, 106°30.384′E</named-content></named-content>, 1030 m, 11 June 2015, T. Lu and G.Q. Huang leg. • 1♂, Bayannur, Wulateqianqi, Eerdengbulage, Wuliangsuhai, <named-content xmlns:xlink="http://www.w3.org/1999/xlink" content-type="dwc:verbatimCoordinates" xlink:type="simple"><named-content content-type="geo-json" specific-use="{&#34;type&#34;:&#34;Point&#34;,&#34;coordinates&#34;:[108.848433,40.859617]}" id="NCID0EUSAE" xlink:type="simple">40°51.577′N, 108°50.906′E</named-content></named-content>, 1025 m, 14 June 2015, T. Lu and G.Q. Huang leg.</p></tp:treatment-sec><tp:treatment-sec sec-type="diagnosis" id="SECID0EZSAE"><title>Diagnosis.</title><p>This species is similar to <italic><tp:taxon-name><tp:taxon-name-part taxon-name-part-type="genus" reg="Halocosa">H.</tp:taxon-name-part><tp:taxon-name-part taxon-name-part-type="species" reg="hatanensis">hatanensis</tp:taxon-name-part></tp:taxon-name></italic> (Figs <xref ref-type="fig" rid="F2">2B, D, F, H</xref>, <xref ref-type="fig" rid="F6">6</xref>–<xref ref-type="fig" rid="F8">8</xref>), but differs by the dwarf tegular sclerite vs. large and almost square; the short, strong and flat terminal apophysis vs. long and crooked; the wide and short subterminal apophysis vs. long and thin; median apophysis not bifurcate and the end bent to conductor vs. bifurcate, ventral branches curved, dorsal branch straight and pointed (Figs <xref ref-type="fig" rid="F2">2G</xref>, <xref ref-type="fig" rid="F3">3A, B</xref>, <xref ref-type="fig" rid="F4">4C–F</xref>, <xref ref-type="fig" rid="F5">5</xref>); the arc-shaped copulatory openings, located on the anterior position of the septum vs. located below the septum; and the width of spermathecal head greater than the width of spermathecal stalk vs. width of spermathecal head almost the same as the width of spermathecal stalk (Figs <xref ref-type="fig" rid="F3">3C, D</xref>, <xref ref-type="fig" rid="F4">4G, H</xref>).</p></tp:treatment-sec><tp:treatment-sec sec-type="redescription" id="SECID0EOUAE"><title>Redescription.</title><p>Males total length 7.65–10.19. One male (Figs <xref ref-type="fig" rid="F1">1B</xref>, <xref ref-type="fig" rid="F4">4A</xref>, from Dongqing Lake) total length 7.65, carapace 3.72 long, 3.69 wide; opisthosoma 4.11 long, 2.01 wide. Eye sizes and interdistances: <abbrev xmlns:xlink="http://www.w3.org/1999/xlink" xlink:title="anterior median eye" id="ABBRID0E3UAE" xlink:type="simple">AME</abbrev> 0.20, <abbrev xmlns:xlink="http://www.w3.org/1999/xlink" xlink:title="anterior lateral eye" id="ABBRID0EAVAE" xlink:type="simple">ALE</abbrev> 0.14, <abbrev xmlns:xlink="http://www.w3.org/1999/xlink" xlink:title="posterior median eye" id="ABBRID0EEVAE" xlink:type="simple">PME</abbrev> 0.35, <abbrev xmlns:xlink="http://www.w3.org/1999/xlink" xlink:title="posterior lateral eye" id="ABBRID0EIVAE" xlink:type="simple">PLE</abbrev> 0.33; <abbrev xmlns:xlink="http://www.w3.org/1999/xlink" xlink:title="anterior median eye" id="ABBRID0EMVAE" xlink:type="simple">AME</abbrev>–<abbrev xmlns:xlink="http://www.w3.org/1999/xlink" xlink:title="anterior median eye" id="ABBRID0EQVAE" xlink:type="simple">AME</abbrev> 0.10, <abbrev xmlns:xlink="http://www.w3.org/1999/xlink" xlink:title="anterior median eye" id="ABBRID0EUVAE" xlink:type="simple">AME</abbrev>–<abbrev xmlns:xlink="http://www.w3.org/1999/xlink" xlink:title="anterior lateral eye" id="ABBRID0EYVAE" xlink:type="simple">ALE</abbrev> 0.05, <abbrev xmlns:xlink="http://www.w3.org/1999/xlink" xlink:title="posterior median eye" id="ABBRID0E3VAE" xlink:type="simple">PME</abbrev>–<abbrev xmlns:xlink="http://www.w3.org/1999/xlink" xlink:title="posterior median eye" id="ABBRID0EAWAE" xlink:type="simple">PME</abbrev> 0.26, <abbrev xmlns:xlink="http://www.w3.org/1999/xlink" xlink:title="posterior median eye" id="ABBRID0EEWAE" xlink:type="simple">PME</abbrev>–<abbrev xmlns:xlink="http://www.w3.org/1999/xlink" xlink:title="posterior lateral eye" id="ABBRID0EIWAE" xlink:type="simple">PLE</abbrev> 0.31. Clypeus height 0.17. Leg measurements: I 11.68 (3.13, 3.93, 2.72, 1.90); II 10.62 (2.79, 3.47, 2.57, 1.79); III 10.53 (2.78, 3.15, 2.94, 1.66); IV 14.69 (3.69, 4.33, 4.44, 2.23).</p><p><bold><italic>Palp</italic></bold> (Figs <xref ref-type="fig" rid="F2">2G</xref>, <xref ref-type="fig" rid="F3">3A, B</xref>, <xref ref-type="fig" rid="F4">4C–F</xref>, <xref ref-type="fig" rid="F5">5</xref>). Tip of cymbium 3 times shorter than cymbium; length/width ratio c. 1.7. The end of terminal apophysis short, strong and flat, subterminal apophysis membranous, as long as terminal apophysis. Median apophysis vertical, concave in lateral view. Tegular sclerite strongly sclerotized and dwarf. Embolus long and whip-like, smoothly rounded, slightly bent near tip, it makes almost whole circle, partly hidden by tegular ridge and median apophysis, base of embolus located in position of 2 o’clock. Conductor membranous.</p><p><bold>Females</bold> total length 6.59–13.18. One female (Figs <xref ref-type="fig" rid="F1">1A</xref>, <xref ref-type="fig" rid="F4">4B</xref>, from Dongqing Lake) total length 6.59, prosoma 3.59 long, 2.47 wide; opisthosoma 2.99 long, 2.00 wide. Eye sizes and interdistances: <abbrev xmlns:xlink="http://www.w3.org/1999/xlink" xlink:title="anterior median eye" id="ABBRID0EPXAE" xlink:type="simple">AME</abbrev> 0.22, <abbrev xmlns:xlink="http://www.w3.org/1999/xlink" xlink:title="anterior lateral eye" id="ABBRID0ETXAE" xlink:type="simple">ALE</abbrev> 0.17, <abbrev xmlns:xlink="http://www.w3.org/1999/xlink" xlink:title="posterior median eye" id="ABBRID0EXXAE" xlink:type="simple">PME</abbrev> 0.37, <abbrev xmlns:xlink="http://www.w3.org/1999/xlink" xlink:title="posterior lateral eye" id="ABBRID0E2XAE" xlink:type="simple">PLE</abbrev> 0.32; <abbrev xmlns:xlink="http://www.w3.org/1999/xlink" xlink:title="anterior median eye" id="ABBRID0E6XAE" xlink:type="simple">AME</abbrev>–<abbrev xmlns:xlink="http://www.w3.org/1999/xlink" xlink:title="anterior median eye" id="ABBRID0EDYAE" xlink:type="simple">AME</abbrev> 0.12, <abbrev xmlns:xlink="http://www.w3.org/1999/xlink" xlink:title="anterior median eye" id="ABBRID0EHYAE" xlink:type="simple">AME</abbrev>–<abbrev xmlns:xlink="http://www.w3.org/1999/xlink" xlink:title="anterior lateral eye" id="ABBRID0ELYAE" xlink:type="simple">ALE</abbrev> 0.05, <abbrev xmlns:xlink="http://www.w3.org/1999/xlink" xlink:title="posterior median eye" id="ABBRID0EPYAE" xlink:type="simple">PME</abbrev>–<abbrev xmlns:xlink="http://www.w3.org/1999/xlink" xlink:title="posterior median eye" id="ABBRID0ETYAE" xlink:type="simple">PME</abbrev> 0.31, <abbrev xmlns:xlink="http://www.w3.org/1999/xlink" xlink:title="posterior median eye" id="ABBRID0EXYAE" xlink:type="simple">PME</abbrev>–<abbrev xmlns:xlink="http://www.w3.org/1999/xlink" xlink:title="posterior lateral eye" id="ABBRID0E2YAE" xlink:type="simple">PLE</abbrev> 0.35. Clypeus height 0.14. Leg measurements: I 11.41 (3.30, 3.86, 2.45, 1.80); II 10.84 (3.03, 3.63, 2.51, 1.67); III 10.76 (3.06, 3.16, 2.72, 1.82); IV 15.26 (4.09, 4.50, 4.50, 2.17).</p><p><bold><italic>Epigyne</italic></bold> (Figs <xref ref-type="fig" rid="F3">3C, D</xref>, <xref ref-type="fig" rid="F4">4G, H</xref>). Septum 1.7 times longer than wide. Copulatory openings arc-shaped, located on the anterior position of the septum. Spermathecal heads slightly inflated, approaching to the anterior margins of spermathecal stalks. Spermathecal stalks as wide as heads. Accessorial gland arc-shaped, with a small and spherical head. Fertilization ducts hook-shaped.</p></tp:treatment-sec><tp:treatment-sec sec-type="distribution" id="SECID0EOZAE"><title>Distribution.</title><p>China (Xinjiang and Inner Mongolia, new records) (Fig. <xref ref-type="fig" rid="F9">9</xref>), southern Ukraine, northern Caucasus to southern part of West Siberia, Azerbaijan, Iran, Kazakhstan, Turkmenistan and Tajikistan.</p><fig id="F9" position="float" orientation="portrait"><object-id xmlns:xlink="http://www.w3.org/1999/xlink" content-type="doi" xlink:type="simple">10.3897/zookeys.1218.137275.figure9</object-id><object-id xmlns:xlink="http://www.w3.org/1999/xlink" content-type="zenodo_dep_id" xlink:type="simple">14196092</object-id><object-id xmlns:xlink="http://www.w3.org/1999/xlink" content-type="arpha" xlink:type="simple">220E4758-DF78-57DE-9B41-683C5D22EEF7</object-id><label>Figure 9.</label><caption><p>Distribution of <italic><tp:taxon-name><tp:taxon-name-part taxon-name-part-type="genus" reg="Halocosa">Halocosa</tp:taxon-name-part></tp:taxon-name></italic> in China.</p></caption><graphic xmlns:xlink="http://www.w3.org/1999/xlink" xlink:href="zookeys-1218-121_article-137275__-g009.jpg" position="float" orientation="portrait" xlink:type="simple" id="oo_1177925.jpg"><uri content-type="original_file" xlink:type="simple">https://binary.pensoft.net/fig/1177925</uri></graphic></fig></tp:treatment-sec><tp:treatment-sec><!--Section generated to contain objects referenced in tp:taxon-treatment.--><fig id="F1" position="float" orientation="portrait"><object-id xmlns:xlink="http://www.w3.org/1999/xlink" content-type="doi" xlink:type="simple">10.3897/zookeys.1218.137275.figure1</object-id><object-id xmlns:xlink="http://www.w3.org/1999/xlink" content-type="zenodo_dep_id" xlink:type="simple">14196074</object-id><object-id xmlns:xlink="http://www.w3.org/1999/xlink" content-type="arpha" xlink:type="simple">1623D8A4-3545-5450-8715-AF380F18A705</object-id><label>Figure 1.</label><caption><p>Photos of living specimens <bold>A, B</bold><italic><tp:taxon-name><tp:taxon-name-part taxon-name-part-type="genus" reg="Halocosa">Halocosa</tp:taxon-name-part><tp:taxon-name-part taxon-name-part-type="species" reg="cereipes">cereipes</tp:taxon-name-part></tp:taxon-name></italic> (L. Koch, 1878) (A female, B male) <bold>C, D</bold><italic><tp:taxon-name><tp:taxon-name-part taxon-name-part-type="genus" reg="Halocosa">Halocosa</tp:taxon-name-part><tp:taxon-name-part taxon-name-part-type="species" reg="hatanensis">hatanensis</tp:taxon-name-part></tp:taxon-name></italic> (Urita, Tang &amp; Song, 1993) (C female, D Same, male).</p></caption><graphic xmlns:xlink="http://www.w3.org/1999/xlink" xlink:href="zookeys-1218-121_article-137275__-g001.jpg" position="float" orientation="portrait" xlink:type="simple" id="oo_1177917.jpg"><uri content-type="original_file" xlink:type="simple">https://binary.pensoft.net/fig/1177917</uri></graphic></fig><fig id="F2" position="float" orientation="portrait"><object-id xmlns:xlink="http://www.w3.org/1999/xlink" content-type="doi" xlink:type="simple">10.3897/zookeys.1218.137275.figure2</object-id><object-id xmlns:xlink="http://www.w3.org/1999/xlink" content-type="zenodo_dep_id" xlink:type="simple">14196076</object-id><object-id xmlns:xlink="http://www.w3.org/1999/xlink" content-type="arpha" xlink:type="simple">66AA3A2C-353A-5649-8236-A05ED609E562</object-id><label>Figure 2.</label><caption><p><italic><tp:taxon-name><tp:taxon-name-part taxon-name-part-type="genus" reg="Halocosa">Halocosa</tp:taxon-name-part></tp:taxon-name></italic> spp. <bold>A, C, E, G</bold><italic><tp:taxon-name><tp:taxon-name-part taxon-name-part-type="genus" reg="Halocosa">Halocosa</tp:taxon-name-part><tp:taxon-name-part taxon-name-part-type="species" reg="cereipes">cereipes</tp:taxon-name-part></tp:taxon-name></italic> (L. Koch, 1878) <bold>B, D, F, H</bold><italic><tp:taxon-name><tp:taxon-name-part taxon-name-part-type="genus" reg="Halocosa">Halocosa</tp:taxon-name-part><tp:taxon-name-part taxon-name-part-type="species" reg="hatanensis">hatanensis</tp:taxon-name-part></tp:taxon-name></italic> (Urita, Tang &amp; Song, 1993) <bold>A, B</bold> carapace, lateral view <bold>C, D</bold> chelicerae, ventral view <bold>E, F</bold> tibia of leg I, ventral view <bold>G, H</bold> terminal apophysis and embolus, ventral view.</p></caption><graphic xmlns:xlink="http://www.w3.org/1999/xlink" xlink:href="zookeys-1218-121_article-137275__-g002.jpg" position="float" orientation="portrait" xlink:type="simple" id="oo_1177918.jpg"><uri content-type="original_file" xlink:type="simple">https://binary.pensoft.net/fig/1177918</uri></graphic></fig><fig id="F3" position="float" orientation="portrait"><object-id xmlns:xlink="http://www.w3.org/1999/xlink" content-type="doi" xlink:type="simple">10.3897/zookeys.1218.137275.figure3</object-id><object-id xmlns:xlink="http://www.w3.org/1999/xlink" content-type="zenodo_dep_id" xlink:type="simple">14196078</object-id><object-id xmlns:xlink="http://www.w3.org/1999/xlink" content-type="arpha" xlink:type="simple">A0AB891F-BF3A-58F4-A2B3-7A7AC369851A</object-id><label>Figure 3.</label><caption><p><italic><tp:taxon-name><tp:taxon-name-part taxon-name-part-type="genus" reg="Halocosa">Halocosa</tp:taxon-name-part><tp:taxon-name-part taxon-name-part-type="species" reg="cereipes">cereipes</tp:taxon-name-part></tp:taxon-name></italic> (L. Koch, 1878) <bold>A</bold> left male palp, ventral view <bold>B</bold> same, retrolateral view <bold>C</bold> epigyne, ventral view <bold>D</bold> vulva, dorsal view.</p></caption><graphic xmlns:xlink="http://www.w3.org/1999/xlink" xlink:href="zookeys-1218-121_article-137275__-g003.jpg" position="float" orientation="portrait" xlink:type="simple" id="oo_1177919.jpg"><uri content-type="original_file" xlink:type="simple">https://binary.pensoft.net/fig/1177919</uri></graphic></fig><fig id="F4" position="float" orientation="portrait"><object-id xmlns:xlink="http://www.w3.org/1999/xlink" content-type="doi" xlink:type="simple">10.3897/zookeys.1218.137275.figure4</object-id><object-id xmlns:xlink="http://www.w3.org/1999/xlink" content-type="zenodo_dep_id" xlink:type="simple">14196080</object-id><object-id xmlns:xlink="http://www.w3.org/1999/xlink" content-type="arpha" xlink:type="simple">4ECA6244-AC3E-5A67-AD3E-43776D93A588</object-id><label>Figure 4.</label><caption><p><italic><tp:taxon-name><tp:taxon-name-part taxon-name-part-type="genus" reg="Halocosa">Halocosa</tp:taxon-name-part><tp:taxon-name-part taxon-name-part-type="species" reg="cereipes">cereipes</tp:taxon-name-part></tp:taxon-name></italic> (L. Koch, 1878) <bold>A</bold> male habitus, dorsal view <bold>B</bold> female habitus, dorsal view <bold>C</bold> left male palp, bulb, ventral view <bold>D</bold> same, retrolateral view <bold>E</bold> left male palp, ventral view <bold>F</bold> same, retrolateral view <bold>G</bold> epigyne, ventral view <bold>H</bold> vulva, dorsal view.</p></caption><graphic xmlns:xlink="http://www.w3.org/1999/xlink" xlink:href="zookeys-1218-121_article-137275__-g004.jpg" position="float" orientation="portrait" xlink:type="simple" id="oo_1177920.jpg"><uri content-type="original_file" xlink:type="simple">https://binary.pensoft.net/fig/1177920</uri></graphic></fig><fig id="F5" position="float" orientation="portrait"><object-id xmlns:xlink="http://www.w3.org/1999/xlink" content-type="doi" xlink:type="simple">10.3897/zookeys.1218.137275.figure5</object-id><object-id xmlns:xlink="http://www.w3.org/1999/xlink" content-type="zenodo_dep_id" xlink:type="simple">14196082</object-id><object-id xmlns:xlink="http://www.w3.org/1999/xlink" content-type="arpha" xlink:type="simple">7CDA89E5-3FC6-57C3-89DE-BF099223EC7C</object-id><label>Figure 5.</label><caption><p><italic><tp:taxon-name><tp:taxon-name-part taxon-name-part-type="genus" reg="Halocosa">Halocosa</tp:taxon-name-part><tp:taxon-name-part taxon-name-part-type="species" reg="cereipes">cereipes</tp:taxon-name-part></tp:taxon-name></italic> (L. Koch, 1878) <bold>A</bold> left male pedipalp, bulb, ventral view <bold>B</bold> same, retrolateral view <bold>C</bold> median apophysis and conductor, retrolateral view <bold>D</bold> embolic base, ventral view <bold>E</bold> median apophysis, ventral view <bold>F</bold> tegular sclerite, ventral view.</p></caption><graphic xmlns:xlink="http://www.w3.org/1999/xlink" xlink:href="zookeys-1218-121_article-137275__-g005.jpg" position="float" orientation="portrait" xlink:type="simple" id="oo_1177921.jpg"><uri content-type="original_file" xlink:type="simple">https://binary.pensoft.net/fig/1177921</uri></graphic></fig><fig id="F6" position="float" orientation="portrait"><object-id xmlns:xlink="http://www.w3.org/1999/xlink" content-type="doi" xlink:type="simple">10.3897/zookeys.1218.137275.figure6</object-id><object-id xmlns:xlink="http://www.w3.org/1999/xlink" content-type="zenodo_dep_id" xlink:type="simple">14196084</object-id><object-id xmlns:xlink="http://www.w3.org/1999/xlink" content-type="arpha" xlink:type="simple">2266F8F6-EABF-5AD9-AE7C-255C7924CC68</object-id><label>Figure 6.</label><caption><p><italic><tp:taxon-name><tp:taxon-name-part taxon-name-part-type="genus" reg="Halocosa">Halocosa</tp:taxon-name-part><tp:taxon-name-part taxon-name-part-type="species" reg="hatanensis">hatanensis</tp:taxon-name-part></tp:taxon-name></italic> (Urita, Tang &amp; Song, 1993) <bold>A</bold> left male pedipalp, ventral view <bold>B</bold> same, retrolateral view <bold>C</bold> epigyne, ventral view <bold>D</bold> same, dorsal view. Abbreviations: CO = copulatory opening; Co = conductor; Em = embolus; FD = fertilization duct; HS = head of spermatheca; MA = median apophysis; Se = septum; SS = stalk of spermatheca; St = subtegulum; TA = terminal apophysis; Te = tegulum; Ts = tegular sclerite.</p></caption><graphic xmlns:xlink="http://www.w3.org/1999/xlink" xlink:href="zookeys-1218-121_article-137275__-g006.jpg" position="float" orientation="portrait" xlink:type="simple" id="oo_1177922.jpg"><uri content-type="original_file" xlink:type="simple">https://binary.pensoft.net/fig/1177922</uri></graphic></fig><fig id="F8" position="float" orientation="portrait"><object-id xmlns:xlink="http://www.w3.org/1999/xlink" content-type="doi" xlink:type="simple">10.3897/zookeys.1218.137275.figure8</object-id><object-id xmlns:xlink="http://www.w3.org/1999/xlink" content-type="zenodo_dep_id" xlink:type="simple">14196090</object-id><object-id xmlns:xlink="http://www.w3.org/1999/xlink" content-type="arpha" xlink:type="simple">07A33BD7-1B3D-5C18-B586-252EE0FAA9EC</object-id><label>Figure 8.</label><caption><p><italic><tp:taxon-name><tp:taxon-name-part taxon-name-part-type="genus" reg="Halocosa">Halocosa</tp:taxon-name-part><tp:taxon-name-part taxon-name-part-type="species" reg="hatanensis">hatanensis</tp:taxon-name-part></tp:taxon-name></italic> (Urita, Tang &amp; Song, 1993) <bold>A</bold> left male pedipalp, bulb, ventral view <bold>B</bold> same, retrolateral view <bold>C</bold> median apophysis, ventral view <bold>D</bold> median apophysis and conductor, retrolateral view.</p></caption><graphic xmlns:xlink="http://www.w3.org/1999/xlink" xlink:href="zookeys-1218-121_article-137275__-g008.jpg" position="float" orientation="portrait" xlink:type="simple" id="oo_1177924.jpg"><uri content-type="original_file" xlink:type="simple">https://binary.pensoft.net/fig/1177924</uri></graphic></fig></tp:treatment-sec><ref-list><ref id="B8"><mixed-citation xmlns:xlink="http://www.w3.org/1999/xlink" xlink:type="simple"><person-group><name name-style="western"><surname>Roewer</surname><given-names>CF</given-names></name></person-group> (<year>1955</year>) <source>Katalog der <tp:taxon-name><tp:taxon-name-part taxon-name-part-type="order">Araneae</tp:taxon-name-part></tp:taxon-name> von 1758 bis 1940, bzw. 1954. 2. Band, Abt. a (Lycosaeformia, Dionycha [excl. Salticiformia]). <italic>2</italic>. Band, Abt. b (Salticiformia, Cribellata) (Synonyma-Verzeichnis, Gesamtindex).</source><publisher-name>Institut royal des Sciences naturelles de Belgique</publisher-name>, <publisher-loc>Bruxelles</publisher-loc>, <size units="page">1751 pp</size>.</mixed-citation></ref><ref id="B7"><mixed-citation xmlns:xlink="http://www.w3.org/1999/xlink" xlink:type="simple"><person-group><name name-style="western"><surname>Ponomarev</surname><given-names>AV</given-names></name><name name-style="western"><surname>Tsvetkov</surname><given-names>AS</given-names></name></person-group> (<year>2004</year>) <article-title>The generalized data on spiders (<tp:taxon-name><tp:taxon-name-part taxon-name-part-type="order">Aranei</tp:taxon-name-part></tp:taxon-name>) of the Nature Research “Rostovski”.</article-title><source>Trudy Gosudarstvennogo Zapovednika “Rostovskii”</source><volume>3</volume>: <fpage>84</fpage>–<lpage>104</lpage>.</mixed-citation></ref><ref id="B2"><mixed-citation xmlns:xlink="http://www.w3.org/1999/xlink" xlink:type="simple"><person-group><name name-style="western"><surname>Azarkina</surname><given-names>GN</given-names></name><name name-style="western"><surname>Trilikauskas</surname><given-names>LA</given-names></name></person-group> (<year>2019</year>) <article-title><italic><tp:taxon-name><tp:taxon-name-part taxon-name-part-type="genus">Halocosa</tp:taxon-name-part></tp:taxon-name></italic> gen. n., a new genus of <tp:taxon-name><tp:taxon-name-part taxon-name-part-type="family">Lycosidae</tp:taxon-name-part></tp:taxon-name> (<tp:taxon-name><tp:taxon-name-part taxon-name-part-type="order">Araneae</tp:taxon-name-part></tp:taxon-name>) from the Palaearctic, with a redescription of <italic><tp:taxon-name><tp:taxon-name-part taxon-name-part-type="genus">H.</tp:taxon-name-part><tp:taxon-name-part taxon-name-part-type="species">cereipes</tp:taxon-name-part></tp:taxon-name></italic> (L. Koch, 1878).</article-title><source>Zootaxa</source><volume>4629</volume>(<issue>4</issue>): <fpage>555</fpage>–<lpage>570</lpage>. <ext-link xlink:href="10.11646/zootaxa.4629.4.4" ext-link-type="doi" xlink:type="simple">https://doi.org/10.11646/zootaxa.4629.4.4</ext-link></mixed-citation></ref></ref-list></tp:taxon-treatment>
