# Supplementary material for: ﻿Review of the wolf spider genus Halocosa Azarkina & Trilikauskas, 2019 from China (Araneae, Lycosidae)
Source: Zookeys. 2024 Nov 19;1218:117–29. doi: 10.3897/zookeys.1218.137275 (PMC11600000; doi:10.3897/zookeys.1218.137275)
Supplement: XML Treatment for Halocosa hatanensis [file zookeys.1218.137275-treatment3.xml]

<!DOCTYPE tp:taxon-treatment
  PUBLIC "-//TaxonX//DTD Taxonomic Treatment Publishing DTD v0 20100105//EN" "tax-treatment-NSO.dtd">
<tp:taxon-treatment xmlns:tp="http://www.plazi.org/taxpub"><tp:treatment-meta><kwd-group><label>Taxon classification</label><kwd>
                <named-content content-type="kingdom">Animalia</named-content>
              </kwd><kwd>
                <named-content content-type="order">Araneae</named-content>
              </kwd><kwd>
                <named-content content-type="family">Lycosidae</named-content>
              </kwd></kwd-group><mixed-citation publication-type="journal"><person-group><name><surname>Wang</surname><given-names>Lu-Yu</given-names></name><name><surname>Irfan</surname><given-names>Muhammad</given-names></name><name><surname>Marusik</surname><given-names>Yuri M.</given-names></name><name><surname>Zhang</surname><given-names>Zhi-Sheng</given-names></name></person-group><article-title>﻿Review of the wolf spider genus <italic><tp:taxon-name><tp:taxon-name-part taxon-name-part-type="genus" reg="Halocosa">Halocosa</tp:taxon-name-part></tp:taxon-name></italic> Azarkina &amp; Trilikauskas, 2019 from China (<tp:taxon-name><tp:taxon-name-part taxon-name-part-type="order">Araneae</tp:taxon-name-part></tp:taxon-name>, <tp:taxon-name><tp:taxon-name-part taxon-name-part-type="family">Lycosidae</tp:taxon-name-part></tp:taxon-name>)</article-title><source>Zookeys</source><day>19</day><month>11</month><year>2024</year><volume>1218</volume><fpage>117</fpage><lpage>129</lpage><pub-id pub-id-type="doi">10.3897/zookeys.1218.137275</pub-id></mixed-citation></tp:treatment-meta><tp:nomenclature><label>﻿</label><tp:taxon-name>
              <object-id xmlns:xlink="http://www.w3.org/1999/xlink" content-type="arpha" xlink:type="simple">4D65EAAA-A9B4-54D0-B433-995B2131CB2D</object-id>
              <tp:taxon-name-part taxon-name-part-type="genus" reg="Halocosa">Halocosa</tp:taxon-name-part>
              <tp:taxon-name-part taxon-name-part-type="species" reg="hatanensis">hatanensis</tp:taxon-name-part>
            </tp:taxon-name><tp:taxon-authority>(Urita, Tang &amp; Song, 1993)</tp:taxon-authority><xref ref-type="fig" rid="F1">Figs 1C, D</xref><xref ref-type="fig" rid="F2">, 2B, D, F, H</xref><xref ref-type="fig" rid="F6">, 6</xref><xref ref-type="fig" rid="F7">, 7</xref><xref ref-type="fig" rid="F8">, 8</xref><xref ref-type="fig" rid="F9">, 9 (哈腾盐狼蛛)</xref><tp:nomenclature-citation-list><tp:nomenclature-citation><tp:taxon-name>
                  <tp:taxon-name-part taxon-name-part-type="genus" reg="Pardosa">Pardosa</tp:taxon-name-part>
                  <tp:taxon-name-part taxon-name-part-type="species" reg="hatanensis">hatanensis</tp:taxon-name-part>
                </tp:taxon-name><comment>Urita, Tang &amp; Song, 1993: 46, figs 1A, B (holotype ♂ from Hatan Tohoi, Bayannur Meng, Inner Mongolia, China, deposited in Inner Magnolia Normal University, Hohhot, China, not examined).</comment></tp:nomenclature-citation><tp:nomenclature-citation><tp:taxon-name>
                  <tp:taxon-name-part taxon-name-part-type="genus" reg="Halocosa">Halocosa</tp:taxon-name-part>
                  <tp:taxon-name-part taxon-name-part-type="species" reg="hatanensis">hatanensis</tp:taxon-name-part>
                </tp:taxon-name><comment>: <xref ref-type="bibr" rid="B2">Azarkina and Trilikauskas 2019</xref>: 557 (transferred from <tp:taxon-name><tp:taxon-name-part taxon-name-part-type="genus" reg="Pardosa">Pardosa</tp:taxon-name-part></tp:taxon-name>).</comment></tp:nomenclature-citation><tp:nomenclature-citation><tp:taxon-name>
                  <tp:taxon-name-part taxon-name-part-type="genus" reg="Pardosa">Pardosa</tp:taxon-name-part>
                  <tp:taxon-name-part taxon-name-part-type="species" reg="jartica">jartica</tp:taxon-name-part>
                </tp:taxon-name><comment>Urita, Tang &amp; Song, 1993: 47, figs 2A, B (holotype ♀ from Jartai, Alxa Meng, Inner Mongolia China, deposited in Inner Magnolia Normal University, not examined). syn. nov.</comment></tp:nomenclature-citation><tp:nomenclature-citation><tp:taxon-name>
                  <tp:taxon-name-part taxon-name-part-type="genus" reg="Halocosa">Halocosa</tp:taxon-name-part>
                  <tp:taxon-name-part taxon-name-part-type="species" reg="jartica">jartica</tp:taxon-name-part>
                </tp:taxon-name><comment>: <xref ref-type="bibr" rid="B2">Azarkina and Trilikauskas 2019</xref>: 557 (transferred from <tp:taxon-name><tp:taxon-name-part taxon-name-part-type="genus" reg="Pardosa">Pardosa</tp:taxon-name-part></tp:taxon-name>).</comment></tp:nomenclature-citation></tp:nomenclature-citation-list></tp:nomenclature><tp:treatment-sec sec-type="material" id="SECID0ER5AE"><title>Material examined.</title><p>China: <bold>Xinjiang</bold>: 1♀, Qiemo County, 31 July 2006, F. Zhang leg. • 1♂ 2♀, Korla City, Tashidian Town, 25 May 2009, D. Sun and Y.W. Zhao leg. • 2♀, Ruoqiang County, Taitema Lake, <named-content xmlns:xlink="http://www.w3.org/1999/xlink" content-type="dwc:verbatimCoordinates" xlink:type="simple"><named-content content-type="geo-json" specific-use="{&#34;type&#34;:&#34;Point&#34;,&#34;coordinates&#34;:[88.279850,39.471817]}" id="NCID0E35AE" xlink:type="simple">39°28.309′N, 88°16.791′E</named-content></named-content>, 789 m, 10 May 2013, L.Y. Wang leg. • 1♂, Qiemo County, <named-content xmlns:xlink="http://www.w3.org/1999/xlink" content-type="dwc:verbatimCoordinates" xlink:type="simple"><named-content content-type="geo-json" specific-use="{&#34;type&#34;:&#34;Point&#34;,&#34;coordinates&#34;:[86.887250,38.691733]}" id="NCID0EE6AE" xlink:type="simple">38°41.504′N, 86°53.235′E</named-content></named-content>, 1029 m, 10 May 2013, L.Y. Wang leg. • 1♀, Yuli County, <named-content xmlns:xlink="http://www.w3.org/1999/xlink" content-type="dwc:verbatimCoordinates" xlink:type="simple"><named-content content-type="geo-json" specific-use="{&#34;type&#34;:&#34;Point&#34;,&#34;coordinates&#34;:[86.510833,41.107933]}" id="NCID0EM6AE" xlink:type="simple">41°06.476′N, 86°30.650′ E</named-content></named-content>, 868 m, 1 June 2014, L.Y. Wang and X.K. Jiang leg. • 7♂ 4♀, Yuli County, <named-content xmlns:xlink="http://www.w3.org/1999/xlink" content-type="dwc:verbatimCoordinates" xlink:type="simple"><named-content content-type="geo-json" specific-use="{&#34;type&#34;:&#34;Point&#34;,&#34;coordinates&#34;:[87.335650,40.732317]}" id="NCID0EU6AE" xlink:type="simple">40°43.939′N, 87°20.139′E</named-content></named-content>, 863 m, 1 June 2014, L.Y. Wang and X.K. Jiang leg. • 1♂ 10♀, Ruoqiang County, Taitema Lake, <named-content xmlns:xlink="http://www.w3.org/1999/xlink" content-type="dwc:verbatimCoordinates" xlink:type="simple"><named-content content-type="geo-json" specific-use="{&#34;type&#34;:&#34;Point&#34;,&#34;coordinates&#34;:[88.279850,39.471817]}" id="NCID0E36AE" xlink:type="simple">39°28.309′N, 88°16.791′E</named-content></named-content>, 789 m, 1 June 2014, L.Y. Wang and X.K. Jiang leg. • 3♂ 2♀, Qiemo County, <named-content xmlns:xlink="http://www.w3.org/1999/xlink" content-type="dwc:verbatimCoordinates" xlink:type="simple"><named-content content-type="geo-json" specific-use="{&#34;type&#34;:&#34;Point&#34;,&#34;coordinates&#34;:[86.887717,38.692267]}" id="NCID0EFAAG" xlink:type="simple">38°41.536′N, 86°53.263′E</named-content></named-content>, 1004 m, 2 June 2014, L.Y. Wang and X.K. Jiang leg. • 6♂, Qiemo County, Kalamilan River, <named-content xmlns:xlink="http://www.w3.org/1999/xlink" content-type="dwc:verbatimCoordinates" xlink:type="simple"><named-content content-type="geo-json" specific-use="{&#34;type&#34;:&#34;Point&#34;,&#34;coordinates&#34;:[84.446567,37.963267]}" id="NCID0ENAAG" xlink:type="simple">37°57.796′N, 84°26.794′E</named-content></named-content>, 1260 m, 2 June 2014, L.Y. Wang &amp; X.K. Jiang leg. • 1♀, Yutian County, Keliya River, <named-content xmlns:xlink="http://www.w3.org/1999/xlink" content-type="dwc:verbatimCoordinates" xlink:type="simple"><named-content content-type="geo-json" specific-use="{&#34;type&#34;:&#34;Point&#34;,&#34;coordinates&#34;:[81.710367,36.861300]}" id="NCID0EVAAG" xlink:type="simple">36°51.678′N, 81°42.622′E</named-content></named-content>, 1382 m, 3 June 2014, L.Y. Wang and X.K. Jiang leg. <bold>Qinghai</bold>: 1♂, Geermu, 15 Septemper 2002, M.S. Zhu leg. <bold>Inner Mongolia</bold>: 3♂ 1♀, Alashanzuoqi, Jilantai (Jartai) Salt Lake, <named-content xmlns:xlink="http://www.w3.org/1999/xlink" content-type="dwc:verbatimCoordinates" xlink:type="simple"><named-content content-type="geo-json" specific-use="{&#34;type&#34;:&#34;Point&#34;,&#34;coordinates&#34;:[105.745083,39.721350]}" id="NCID0EBBAG" xlink:type="simple">39°43.281′N, 105°44.705′E</named-content></named-content>, 1017 m, 7 June 2015, T. Lu and G.Q. Huang leg. • 1♂ 2♀, Bayannur, Wulateqianqi, Eerdengbulage, Wuliangsuhai, <named-content xmlns:xlink="http://www.w3.org/1999/xlink" content-type="dwc:verbatimCoordinates" xlink:type="simple"><named-content content-type="geo-json" specific-use="{&#34;type&#34;:&#34;Point&#34;,&#34;coordinates&#34;:[108.848433,40.859617]}" id="NCID0EJBAG" xlink:type="simple">40°51.577′N, 108°50.906′E</named-content></named-content>, 1025 m, 14 June 2015, T. Lu and G.Q. Huang leg. <bold>Ningxia</bold>: 1♂ 1♀, Shizuishan City, Pingluo County, Sha Lake, <named-content xmlns:xlink="http://www.w3.org/1999/xlink" content-type="dwc:verbatimCoordinates" xlink:type="simple"><named-content content-type="geo-json" specific-use="{&#34;type&#34;:&#34;Point&#34;,&#34;coordinates&#34;:[106.348900,38.798167]}" id="NCID0ETBAG" xlink:type="simple">38°47.890′N, 106°20.934′E</named-content></named-content>, 1104 m, L.Y. Wang, H.Y. Liu and K. Yu leg.</p></tp:treatment-sec><tp:treatment-sec sec-type="diagnosis" id="SECID0EYBAG"><title>Diagnosis.</title><p>This species is similar to <italic><tp:taxon-name><tp:taxon-name-part taxon-name-part-type="genus" reg="Halocosa">H.</tp:taxon-name-part><tp:taxon-name-part taxon-name-part-type="species" reg="cereipes">cereipes</tp:taxon-name-part></tp:taxon-name></italic> (L. Koch, 1878) (Figs <xref ref-type="fig" rid="F2">2A, C, E, G</xref>, <xref ref-type="fig" rid="F3">3</xref>–<xref ref-type="fig" rid="F5">5</xref>), but differs by the tall and almost square tegular sclerite vs. dwarf in <italic><tp:taxon-name><tp:taxon-name-part taxon-name-part-type="genus" reg="Halocosa">H.</tp:taxon-name-part><tp:taxon-name-part taxon-name-part-type="species" reg="cereipes">cereipes</tp:taxon-name-part></tp:taxon-name></italic>; the long and crooked terminal apophysis vs. short, strong and flat; the long and thin subterminal apophysis vs. wide and short; the bifurcate median apophysis, ventral branches curved, dorsal branch straight and pointed vs. not bifurcate, end bent to conductor (Figs <xref ref-type="fig" rid="F2">2H</xref>, <xref ref-type="fig" rid="F6">6A, B</xref>, <xref ref-type="fig" rid="F7">7C–F</xref>, <xref ref-type="fig" rid="F8">8</xref>); the crack-shape copulatory openings and located below of the septum (vs. arc-shaped, located on the anterior position of the septum); and the width of spermathecal head almost the same as the width of spermathecal stalk (vs. width of spermathecal head greater than the width of spermathecal stalk) (Figs <xref ref-type="fig" rid="F6">6C, D</xref>, <xref ref-type="fig" rid="F7">7G, H</xref>).</p></tp:treatment-sec><tp:treatment-sec sec-type="description" id="SECID0EYDAG"><title>Description.</title><p><bold>Males</bold> total length 7.52–10.36. One male (Figs <xref ref-type="fig" rid="F1">1D</xref>, <xref ref-type="fig" rid="F7">7A</xref>, from Qiemo County) total length 7.52: carapace 3.84 long, 2.73 wide; opisthosoma 3.82 long, 2.04 wide. Eye sizes and interdistances: <abbrev xmlns:xlink="http://www.w3.org/1999/xlink" xlink:title="anterior median eye" id="ABBRID0EIEAG" xlink:type="simple">AME</abbrev> 0.20, <abbrev xmlns:xlink="http://www.w3.org/1999/xlink" xlink:title="anterior lateral eye" id="ABBRID0EMEAG" xlink:type="simple">ALE</abbrev> 0.14, <abbrev xmlns:xlink="http://www.w3.org/1999/xlink" xlink:title="posterior median eye" id="ABBRID0EQEAG" xlink:type="simple">PME</abbrev> 0.36, <abbrev xmlns:xlink="http://www.w3.org/1999/xlink" xlink:title="posterior lateral eye" id="ABBRID0EUEAG" xlink:type="simple">PLE</abbrev> 0.32; <abbrev xmlns:xlink="http://www.w3.org/1999/xlink" xlink:title="anterior median eye" id="ABBRID0EYEAG" xlink:type="simple">AME</abbrev>–<abbrev xmlns:xlink="http://www.w3.org/1999/xlink" xlink:title="anterior median eye" id="ABBRID0E3EAG" xlink:type="simple">AME</abbrev> 0.13, <abbrev xmlns:xlink="http://www.w3.org/1999/xlink" xlink:title="anterior median eye" id="ABBRID0EAFAG" xlink:type="simple">AME</abbrev>–<abbrev xmlns:xlink="http://www.w3.org/1999/xlink" xlink:title="anterior lateral eye" id="ABBRID0EEFAG" xlink:type="simple">ALE</abbrev> 0.05, <abbrev xmlns:xlink="http://www.w3.org/1999/xlink" xlink:title="posterior median eye" id="ABBRID0EIFAG" xlink:type="simple">PME</abbrev>–<abbrev xmlns:xlink="http://www.w3.org/1999/xlink" xlink:title="posterior median eye" id="ABBRID0EMFAG" xlink:type="simple">PME</abbrev> 0.24, <abbrev xmlns:xlink="http://www.w3.org/1999/xlink" xlink:title="posterior median eye" id="ABBRID0EQFAG" xlink:type="simple">PME</abbrev>–<abbrev xmlns:xlink="http://www.w3.org/1999/xlink" xlink:title="posterior lateral eye" id="ABBRID0EUFAG" xlink:type="simple">PLE</abbrev> 0.30. Clypeus height 0.18. Leg measurements: I 11.82 (3.20, 4.03, 2.73, 1.86); II 11.52 (3.18, 3.81, 2.66, 1.86); III 11.58 (3.04, 3.55, 3.24, 1.75); IV 15.84 (4.00, 4.74, 4.83, 2.23).</p><p><bold><italic>Palp</italic></bold> (Figs <xref ref-type="fig" rid="F2">2H</xref>, <xref ref-type="fig" rid="F6">6A, B</xref>, <xref ref-type="fig" rid="F7">7C–F</xref>, <xref ref-type="fig" rid="F8">8</xref>). Cymbium c. 1.9 times longer than wide. The end of terminal apophysis curving, subterminal apophysis thin and membranous, shorter than the length of terminal apophysis. Median apophysis vertical and bifurcate, concave in lateral view. Tegular sclerite tall and almost square. Embolus long whip-like, smoothly rounded, slightly bent near tip, making almost whole circle, partly hidden by tegular ridge and median apophysis, base of embolus located in position of 2 o’clock. Conductor membranous.</p><p><bold>Females</bold> total length 8.01–13.21. One female (Figs <xref ref-type="fig" rid="F1">1C</xref>, <xref ref-type="fig" rid="F7">7B</xref>, from Qiemo County) total length 8.01: carapace 4.03 long, 2.75 wide; opisthosoma 4.04 long, 2.45 wide. Eye sizes and interdistances: <abbrev xmlns:xlink="http://www.w3.org/1999/xlink" xlink:title="anterior median eye" id="ABBRID0E2GAG" xlink:type="simple">AME</abbrev> 0.23, <abbrev xmlns:xlink="http://www.w3.org/1999/xlink" xlink:title="anterior lateral eye" id="ABBRID0E6GAG" xlink:type="simple">ALE</abbrev> 0.15, <abbrev xmlns:xlink="http://www.w3.org/1999/xlink" xlink:title="posterior median eye" id="ABBRID0EDHAG" xlink:type="simple">PME</abbrev> 0.35, <abbrev xmlns:xlink="http://www.w3.org/1999/xlink" xlink:title="posterior lateral eye" id="ABBRID0EHHAG" xlink:type="simple">PLE</abbrev> 0.32; <abbrev xmlns:xlink="http://www.w3.org/1999/xlink" xlink:title="anterior median eye" id="ABBRID0ELHAG" xlink:type="simple">AME</abbrev>–<abbrev xmlns:xlink="http://www.w3.org/1999/xlink" xlink:title="anterior median eye" id="ABBRID0EPHAG" xlink:type="simple">AME</abbrev> 0.10, <abbrev xmlns:xlink="http://www.w3.org/1999/xlink" xlink:title="anterior median eye" id="ABBRID0ETHAG" xlink:type="simple">AME</abbrev>–<abbrev xmlns:xlink="http://www.w3.org/1999/xlink" xlink:title="anterior lateral eye" id="ABBRID0EXHAG" xlink:type="simple">ALE</abbrev> 0.04, <abbrev xmlns:xlink="http://www.w3.org/1999/xlink" xlink:title="posterior median eye" id="ABBRID0E2HAG" xlink:type="simple">PME</abbrev>–<abbrev xmlns:xlink="http://www.w3.org/1999/xlink" xlink:title="posterior median eye" id="ABBRID0E6HAG" xlink:type="simple">PME</abbrev> 0.27, <abbrev xmlns:xlink="http://www.w3.org/1999/xlink" xlink:title="posterior median eye" id="ABBRID0EDIAG" xlink:type="simple">PME</abbrev>–<abbrev xmlns:xlink="http://www.w3.org/1999/xlink" xlink:title="posterior lateral eye" id="ABBRID0EHIAG" xlink:type="simple">PLE</abbrev> 0.32. Clypeus height 0.19. Leg measurements: I 10.74 (3.05, 3.66, 2.29, 1.74); II 10.25 (2.88, 3.50, 2.20, 1.67); III 10.60 (2.90, 3.41, 2.63, 1.66); IV 14.62 (3.76, 4.55, 4.30, 2.01).</p><p><bold><italic>Epigyne</italic></bold> (Figs <xref ref-type="fig" rid="F6">6C, D</xref>, <xref ref-type="fig" rid="F7">7G, H</xref>). Copulatory openings crack-shaped and located below of the septum. Spermathecal heads slightly inflated, approaching the anterior margins of spermathecal stalks. Spermathecal stalks as wide as heads. Accessorial gland arc-shaped, with a small and spherical head. Fertilization ducts small, crescent-shaped.</p></tp:treatment-sec><tp:treatment-sec sec-type="distribution" id="SECID0E1IAG"><title>Distribution.</title><p>China (Xinjiang, Qinghai, Ningxia and Inner Mongolia) (Fig. <xref ref-type="fig" rid="F9">9</xref>).</p></tp:treatment-sec><tp:treatment-sec sec-type="remarks" id="SECID0EEJAG"><title>Remarks.</title><p>Sample collected from the type locality of <italic><tp:taxon-name><tp:taxon-name-part taxon-name-part-type="genus" reg="Halocosa">H.</tp:taxon-name-part><tp:taxon-name-part taxon-name-part-type="species" reg="jartica">jartica</tp:taxon-name-part></tp:taxon-name></italic> contains specimens of both sexes. Comparison of these specimens with illustrations and descriptions of the <italic><tp:taxon-name><tp:taxon-name-part taxon-name-part-type="genus" reg="Halocosa">H.</tp:taxon-name-part><tp:taxon-name-part taxon-name-part-type="species" reg="jartica">jartica</tp:taxon-name-part></tp:taxon-name></italic> female and male of <italic><tp:taxon-name><tp:taxon-name-part taxon-name-part-type="genus" reg="Halocosa">H.</tp:taxon-name-part><tp:taxon-name-part taxon-name-part-type="species" reg="hatanensis">hatanensis</tp:taxon-name-part></tp:taxon-name></italic> reveals no differences, and therefore, we synonymized these names. The distance between the type localities is about 140 km. Although two species were described in the same paper, we consider <italic><tp:taxon-name><tp:taxon-name-part taxon-name-part-type="genus" reg="Halocosa">H.</tp:taxon-name-part><tp:taxon-name-part taxon-name-part-type="species" reg="hatanensis">hatanensis</tp:taxon-name-part></tp:taxon-name></italic> as the senior synonym because of page priority, and also because males have more diagnostic characters than females.</p></tp:treatment-sec><tp:treatment-sec><!--Section generated to contain objects referenced in tp:taxon-treatment.--><fig id="F1" position="float" orientation="portrait"><object-id xmlns:xlink="http://www.w3.org/1999/xlink" content-type="doi" xlink:type="simple">10.3897/zookeys.1218.137275.figure1</object-id><object-id xmlns:xlink="http://www.w3.org/1999/xlink" content-type="zenodo_dep_id" xlink:type="simple">14196074</object-id><object-id xmlns:xlink="http://www.w3.org/1999/xlink" content-type="arpha" xlink:type="simple">1623D8A4-3545-5450-8715-AF380F18A705</object-id><label>Figure 1.</label><caption><p>Photos of living specimens <bold>A, B</bold><italic><tp:taxon-name><tp:taxon-name-part taxon-name-part-type="genus" reg="Halocosa">Halocosa</tp:taxon-name-part><tp:taxon-name-part taxon-name-part-type="species" reg="cereipes">cereipes</tp:taxon-name-part></tp:taxon-name></italic> (L. Koch, 1878) (A female, B male) <bold>C, D</bold><italic><tp:taxon-name><tp:taxon-name-part taxon-name-part-type="genus" reg="Halocosa">Halocosa</tp:taxon-name-part><tp:taxon-name-part taxon-name-part-type="species" reg="hatanensis">hatanensis</tp:taxon-name-part></tp:taxon-name></italic> (Urita, Tang &amp; Song, 1993) (C female, D Same, male).</p></caption><graphic xmlns:xlink="http://www.w3.org/1999/xlink" xlink:href="zookeys-1218-121_article-137275__-g001.jpg" position="float" orientation="portrait" xlink:type="simple" id="oo_1177917.jpg"><uri content-type="original_file" xlink:type="simple">https://binary.pensoft.net/fig/1177917</uri></graphic></fig><fig id="F2" position="float" orientation="portrait"><object-id xmlns:xlink="http://www.w3.org/1999/xlink" content-type="doi" xlink:type="simple">10.3897/zookeys.1218.137275.figure2</object-id><object-id xmlns:xlink="http://www.w3.org/1999/xlink" content-type="zenodo_dep_id" xlink:type="simple">14196076</object-id><object-id xmlns:xlink="http://www.w3.org/1999/xlink" content-type="arpha" xlink:type="simple">66AA3A2C-353A-5649-8236-A05ED609E562</object-id><label>Figure 2.</label><caption><p><italic><tp:taxon-name><tp:taxon-name-part taxon-name-part-type="genus" reg="Halocosa">Halocosa</tp:taxon-name-part></tp:taxon-name></italic> spp. <bold>A, C, E, G</bold><italic><tp:taxon-name><tp:taxon-name-part taxon-name-part-type="genus" reg="Halocosa">Halocosa</tp:taxon-name-part><tp:taxon-name-part taxon-name-part-type="species" reg="cereipes">cereipes</tp:taxon-name-part></tp:taxon-name></italic> (L. Koch, 1878) <bold>B, D, F, H</bold><italic><tp:taxon-name><tp:taxon-name-part taxon-name-part-type="genus" reg="Halocosa">Halocosa</tp:taxon-name-part><tp:taxon-name-part taxon-name-part-type="species" reg="hatanensis">hatanensis</tp:taxon-name-part></tp:taxon-name></italic> (Urita, Tang &amp; Song, 1993) <bold>A, B</bold> carapace, lateral view <bold>C, D</bold> chelicerae, ventral view <bold>E, F</bold> tibia of leg I, ventral view <bold>G, H</bold> terminal apophysis and embolus, ventral view.</p></caption><graphic xmlns:xlink="http://www.w3.org/1999/xlink" xlink:href="zookeys-1218-121_article-137275__-g002.jpg" position="float" orientation="portrait" xlink:type="simple" id="oo_1177918.jpg"><uri content-type="original_file" xlink:type="simple">https://binary.pensoft.net/fig/1177918</uri></graphic></fig><fig id="F6" position="float" orientation="portrait"><object-id xmlns:xlink="http://www.w3.org/1999/xlink" content-type="doi" xlink:type="simple">10.3897/zookeys.1218.137275.figure6</object-id><object-id xmlns:xlink="http://www.w3.org/1999/xlink" content-type="zenodo_dep_id" xlink:type="simple">14196084</object-id><object-id xmlns:xlink="http://www.w3.org/1999/xlink" content-type="arpha" xlink:type="simple">2266F8F6-EABF-5AD9-AE7C-255C7924CC68</object-id><label>Figure 6.</label><caption><p><italic><tp:taxon-name><tp:taxon-name-part taxon-name-part-type="genus" reg="Halocosa">Halocosa</tp:taxon-name-part><tp:taxon-name-part taxon-name-part-type="species" reg="hatanensis">hatanensis</tp:taxon-name-part></tp:taxon-name></italic> (Urita, Tang &amp; Song, 1993) <bold>A</bold> left male pedipalp, ventral view <bold>B</bold> same, retrolateral view <bold>C</bold> epigyne, ventral view <bold>D</bold> same, dorsal view. Abbreviations: CO = copulatory opening; Co = conductor; Em = embolus; FD = fertilization duct; HS = head of spermatheca; MA = median apophysis; Se = septum; SS = stalk of spermatheca; St = subtegulum; TA = terminal apophysis; Te = tegulum; Ts = tegular sclerite.</p></caption><graphic xmlns:xlink="http://www.w3.org/1999/xlink" xlink:href="zookeys-1218-121_article-137275__-g006.jpg" position="float" orientation="portrait" xlink:type="simple" id="oo_1177922.jpg"><uri content-type="original_file" xlink:type="simple">https://binary.pensoft.net/fig/1177922</uri></graphic></fig><fig id="F7" position="float" orientation="portrait"><object-id xmlns:xlink="http://www.w3.org/1999/xlink" content-type="doi" xlink:type="simple">10.3897/zookeys.1218.137275.figure7</object-id><object-id xmlns:xlink="http://www.w3.org/1999/xlink" content-type="zenodo_dep_id" xlink:type="simple">14196088</object-id><object-id xmlns:xlink="http://www.w3.org/1999/xlink" content-type="arpha" xlink:type="simple">5580C6E6-3BB7-5671-8851-139D3B3748F0</object-id><label>Figure 7.</label><caption><p><italic><tp:taxon-name><tp:taxon-name-part taxon-name-part-type="genus" reg="Halocosa">Halocosa</tp:taxon-name-part><tp:taxon-name-part taxon-name-part-type="species" reg="hatanensis">hatanensis</tp:taxon-name-part></tp:taxon-name></italic> (Urita, Tang &amp; Song, 1993) <bold>A</bold> male habitus, dorsal view <bold>B</bold> female habitus, dorsal view <bold>C</bold> left male palp, bulb, ventral view <bold>D</bold> same, retrolateral view <bold>E</bold> left male palp, ventral view <bold>F</bold> same, retrolateral view <bold>G</bold> epigyne, ventral view <bold>H</bold> vulva, dorsal view.</p></caption><graphic xmlns:xlink="http://www.w3.org/1999/xlink" xlink:href="zookeys-1218-121_article-137275__-g007.jpg" position="float" orientation="portrait" xlink:type="simple" id="oo_1177923.jpg"><uri content-type="original_file" xlink:type="simple">https://binary.pensoft.net/fig/1177923</uri></graphic></fig><fig id="F8" position="float" orientation="portrait"><object-id xmlns:xlink="http://www.w3.org/1999/xlink" content-type="doi" xlink:type="simple">10.3897/zookeys.1218.137275.figure8</object-id><object-id xmlns:xlink="http://www.w3.org/1999/xlink" content-type="zenodo_dep_id" xlink:type="simple">14196090</object-id><object-id xmlns:xlink="http://www.w3.org/1999/xlink" content-type="arpha" xlink:type="simple">07A33BD7-1B3D-5C18-B586-252EE0FAA9EC</object-id><label>Figure 8.</label><caption><p><italic><tp:taxon-name><tp:taxon-name-part taxon-name-part-type="genus" reg="Halocosa">Halocosa</tp:taxon-name-part><tp:taxon-name-part taxon-name-part-type="species" reg="hatanensis">hatanensis</tp:taxon-name-part></tp:taxon-name></italic> (Urita, Tang &amp; Song, 1993) <bold>A</bold> left male pedipalp, bulb, ventral view <bold>B</bold> same, retrolateral view <bold>C</bold> median apophysis, ventral view <bold>D</bold> median apophysis and conductor, retrolateral view.</p></caption><graphic xmlns:xlink="http://www.w3.org/1999/xlink" xlink:href="zookeys-1218-121_article-137275__-g008.jpg" position="float" orientation="portrait" xlink:type="simple" id="oo_1177924.jpg"><uri content-type="original_file" xlink:type="simple">https://binary.pensoft.net/fig/1177924</uri></graphic></fig><fig id="F9" position="float" orientation="portrait"><object-id xmlns:xlink="http://www.w3.org/1999/xlink" content-type="doi" xlink:type="simple">10.3897/zookeys.1218.137275.figure9</object-id><object-id xmlns:xlink="http://www.w3.org/1999/xlink" content-type="zenodo_dep_id" xlink:type="simple">14196092</object-id><object-id xmlns:xlink="http://www.w3.org/1999/xlink" content-type="arpha" xlink:type="simple">220E4758-DF78-57DE-9B41-683C5D22EEF7</object-id><label>Figure 9.</label><caption><p>Distribution of <italic><tp:taxon-name><tp:taxon-name-part taxon-name-part-type="genus" reg="Halocosa">Halocosa</tp:taxon-name-part></tp:taxon-name></italic> in China.</p></caption><graphic xmlns:xlink="http://www.w3.org/1999/xlink" xlink:href="zookeys-1218-121_article-137275__-g009.jpg" position="float" orientation="portrait" xlink:type="simple" id="oo_1177925.jpg"><uri content-type="original_file" xlink:type="simple">https://binary.pensoft.net/fig/1177925</uri></graphic></fig><fig id="F3" position="float" orientation="portrait"><object-id xmlns:xlink="http://www.w3.org/1999/xlink" content-type="doi" xlink:type="simple">10.3897/zookeys.1218.137275.figure3</object-id><object-id xmlns:xlink="http://www.w3.org/1999/xlink" content-type="zenodo_dep_id" xlink:type="simple">14196078</object-id><object-id xmlns:xlink="http://www.w3.org/1999/xlink" content-type="arpha" xlink:type="simple">A0AB891F-BF3A-58F4-A2B3-7A7AC369851A</object-id><label>Figure 3.</label><caption><p><italic><tp:taxon-name><tp:taxon-name-part taxon-name-part-type="genus" reg="Halocosa">Halocosa</tp:taxon-name-part><tp:taxon-name-part taxon-name-part-type="species" reg="cereipes">cereipes</tp:taxon-name-part></tp:taxon-name></italic> (L. Koch, 1878) <bold>A</bold> left male palp, ventral view <bold>B</bold> same, retrolateral view <bold>C</bold> epigyne, ventral view <bold>D</bold> vulva, dorsal view.</p></caption><graphic xmlns:xlink="http://www.w3.org/1999/xlink" xlink:href="zookeys-1218-121_article-137275__-g003.jpg" position="float" orientation="portrait" xlink:type="simple" id="oo_1177919.jpg"><uri content-type="original_file" xlink:type="simple">https://binary.pensoft.net/fig/1177919</uri></graphic></fig><fig id="F5" position="float" orientation="portrait"><object-id xmlns:xlink="http://www.w3.org/1999/xlink" content-type="doi" xlink:type="simple">10.3897/zookeys.1218.137275.figure5</object-id><object-id xmlns:xlink="http://www.w3.org/1999/xlink" content-type="zenodo_dep_id" xlink:type="simple">14196082</object-id><object-id xmlns:xlink="http://www.w3.org/1999/xlink" content-type="arpha" xlink:type="simple">7CDA89E5-3FC6-57C3-89DE-BF099223EC7C</object-id><label>Figure 5.</label><caption><p><italic><tp:taxon-name><tp:taxon-name-part taxon-name-part-type="genus" reg="Halocosa">Halocosa</tp:taxon-name-part><tp:taxon-name-part taxon-name-part-type="species" reg="cereipes">cereipes</tp:taxon-name-part></tp:taxon-name></italic> (L. Koch, 1878) <bold>A</bold> left male pedipalp, bulb, ventral view <bold>B</bold> same, retrolateral view <bold>C</bold> median apophysis and conductor, retrolateral view <bold>D</bold> embolic base, ventral view <bold>E</bold> median apophysis, ventral view <bold>F</bold> tegular sclerite, ventral view.</p></caption><graphic xmlns:xlink="http://www.w3.org/1999/xlink" xlink:href="zookeys-1218-121_article-137275__-g005.jpg" position="float" orientation="portrait" xlink:type="simple" id="oo_1177921.jpg"><uri content-type="original_file" xlink:type="simple">https://binary.pensoft.net/fig/1177921</uri></graphic></fig></tp:treatment-sec><ref-list><ref id="B2"><mixed-citation xmlns:xlink="http://www.w3.org/1999/xlink" xlink:type="simple"><person-group><name name-style="western"><surname>Azarkina</surname><given-names>GN</given-names></name><name name-style="western"><surname>Trilikauskas</surname><given-names>LA</given-names></name></person-group> (<year>2019</year>) <article-title><italic><tp:taxon-name><tp:taxon-name-part taxon-name-part-type="genus">Halocosa</tp:taxon-name-part></tp:taxon-name></italic> gen. n., a new genus of <tp:taxon-name><tp:taxon-name-part taxon-name-part-type="family">Lycosidae</tp:taxon-name-part></tp:taxon-name> (<tp:taxon-name><tp:taxon-name-part taxon-name-part-type="order">Araneae</tp:taxon-name-part></tp:taxon-name>) from the Palaearctic, with a redescription of <italic><tp:taxon-name><tp:taxon-name-part taxon-name-part-type="genus">H.</tp:taxon-name-part><tp:taxon-name-part taxon-name-part-type="species">cereipes</tp:taxon-name-part></tp:taxon-name></italic> (L. Koch, 1878).</article-title><source>Zootaxa</source><volume>4629</volume>(<issue>4</issue>): <fpage>555</fpage>–<lpage>570</lpage>. <ext-link xlink:href="10.11646/zootaxa.4629.4.4" ext-link-type="doi" xlink:type="simple">https://doi.org/10.11646/zootaxa.4629.4.4</ext-link></mixed-citation></ref></ref-list></tp:taxon-treatment>
